# Supplementary material for: Deconstructing design thinking as a tool for the implementation of a population health initiative
Source: Health Res Policy Syst. 2022 Aug 19;20:91. doi: 10.1186/s12961-022-00892-5 (PMC9389775; doi:10.1186/s12961-022-00892-5)
Supplement: Supplementary file 1 — Additional file 1: Table S1. Overview of the design thinking process including phases, activities, domains and implementation outcomes for the development of the Better Hearts Better Cities initiative in São Paulo, Brazil. [file 12961_2022_892_MOESM1_ESM.xlsx]

## Sheet: DT Process
SUPPLEMENTARY FILE 1 – OVERVIEW OF THE DESIGN THINKING PROCESS INCLUDING PHASES, ACTIVITIES, DOMAINS AND IMPLEMENTATION OUTCOMES FOR THE DEVELOPMENT OF THE BETTER HEARTS BETTER CITIES INITIATIVE IN SÃO PAULO, BRAZIL													EXPECTED IMPLEMENTATION OUTCOMES MAPPED TO PRELIMINARY THEORY OF CHANGE																																			NEWLY IDENTIFIED OUTCOMES
													Feasibility (Technical)	Desirability (Value)	Accceptability (of people, program, and/or solutions)							Engagement (Buy-in)			Learning environment									Readiness for change		Implementation & adoption	Use & adapatation	Sustainability of Practice	Sustainability of innovation									Relationship quality	Innovation mindset
INITIATIVE PHASE	PROCESS PHASE	#	ACTIVITY	WHEN	MAIN ACTORS (who enacted the strategy)	PARTICIPANTS (QUANTITY)	DOSE/INPUT (Time required to develop/implement or activity frequency)	TARGET (of action; unit of analysis)	ACTIONS (BRIEF)	PURPOSE (BRIEF)	JUSTIFICATION (BRIEF)	EXPECTATION / OUTCOME (BRIEF)			Affective attitude	Burden	Ethicality	Intervention coherence	Opportunity costs	Perceived effectiveness	Self-efficacy	Individual participation	Connecting around purpose	Meaningful interactions and dialogue	Continuous learning	Inquiry and dialogue	Collaboration and team learning	Embedded systems	Empower	Systems connectioin	Strategic leadership	Financial performance	Knowledge performance	Change commitment	Change efficacy				Political support	Funding stability	Partnerships	Org capacity	Program adaptation	Progam evaluation	Communications	Strategic planning	Public helath impact	Familiarisation / Empathy / Trust	Integrative thinking?
PILOT PHASE (SIX PRIMARY HEALTH CARE CLINICS)	GROUNDWORK	1	Targeting Brazilian Cities	2016: attempts to go to Salvador da Bahia 2016/17: start to assess Rio de Janeiro incl. field visits and government engagement 2017: Success in São Paulo	Novartis Foundation (NF)	NF - 2 team members	Difficult to estimate; included field visits in Salvador (1-2); Rio (3) as well as follow-up during time in Basel Total of approx 3-4 months	Ministry of Health in Brasilia (Dept of Primary Care and NCDs) and respective City Health Authorities	Building the case for BHBC with key leadership figures	To identify a suitable city to run the BHBC initiative	High level input and agreement a precondition for success	Critically discuss the opportunities that could be afforded by the BHBC initiative; identify appropriate target city; and obtain permission to engage further		X (of initiative)	X				X	X		X	X	X																								X
		2	First touch points	June - July 2017	NF	Networking to get access - NF (2 members) and many different stakeholders; First meeting with City Hall was with approx. 7 people	Single invitation/concept note: 1 month Networking for access: This was done 1/ over 3 field visits June, Sept, Dec, 2/ virtual networking from Basel and 3/ country representatives and assessments. All between June - December One meeting (City Hall)	Public agents responsible for primary care and non-communicable diseases (NCDs) in local government (São Paulo City Hall Health Department), particularly the Health Secretary	Networking to invite the city of São Paulo to be part of the BHBC initiative	Recognize key role of local leaders, demonstrate a systems perspective and critical understanding of the challenges they face, and promote informed and responsible partnership from the start	High-level commitment a precondition for success	Generate optimism about possibilities to develop a shared vision for addressing challenges of hypertension and open the door for further discussion, hopefully leading to a more formal engagement (e.g., Letter of Intent)		X (of initiative)	X	X			X	X	X	X	X	X																								X
		3	Field visit I: Launch visit & Feasibility Analysis	25th Jul - 4th Aug 2017	NF	37 (ex. NF team)	11 days	Ecosystem stakeholders (Hospitals, Academics, Primary Care Providers, Politicians)	Extensive stakeholder mapping & situation analysis	Introduce and identify support for the initiative & start to frame what form it should take for implementation	Action was guided by the primary objective - and mutual agreed approach - to build a multidisciplinary partnership	Establish local working groups; confirm buy-in to initiative at government level (City Hall); identify possible local champions; co-create target activities, locations and groups	X (of initiative)	X (of initiative)	X	X			X	X		X	X	X	X	X			X																			X	X
		4	Ongoing meetings and workshops with key stakeholders	Between 2017 and mid-2018	NF	2 key focal points + 1 back-up (from NF) Eventually also the Tellus team was on-boarded with 1 person supporting specifically government interaction	Approx. Every 3 months 2017: Jun, Sept, Dec 2018: Mar, Apr, Jun, Aug, Oct, Dec etc.	City Hall	Keeping key stakeholders up-to-date and staying tuned for new insights	To uphold key relationships and use these to help navigate the place of the initiative and create a platform to frequently showcase proof of value add in the face of frequently changing political contexts	To navigate and increasingly affirm the integral place of the initiative in the face of frequently changing political contexts	Build relationships and establish strong engagement at the local operational level to keep up to date on contextual changes and promote initiative relevance through open exchange										X	X	X	X				X
		5	Field visit II: Stakeholder consolidation & alignment	14 - 29th Sept 2017	NF	24 (ex. NF)	2 weeks	Secretary of Health of São Paulo; potential local partners - multi-sectoral secretaries, academia, public health foundations, local NGOs, and others; primary healthcare providers; Vital Strategies (situational assessment partners)	Continue building key stakeholder relationships and engagement, understanding context & establishing strategically aligned partnerships	To share decision making, remain sensitive and responsive to needs, and promote compatibility across the initiative	Early local networking and extensive cross-sectoral reach promote engagement and commitment to support implementation	Consolidate high level commitment to the initiative and working partnerships; check-in on current activities	X (of initiative)	X (of initiative)	X	X			X	X		X	X	X	X				X		X																	X	X
		6	Field visit III (A): Tender process & preparatory meetings	(Full tender process Nov 2017 - Jan 2018) Field visit: 6-15th Dec 2017	NF	1 focal point accross all activies (NF) NF procurement team (+1.5) Prep meetings (+1) Workshops (+4)	9 days Several preparatory meetings (health authorities) 1 workshop (District officials, Santa Marcelina & Tellus) (see below)	Public agents responsible for primary care and non-communicable diseases (NCDs) in local government (São Paulo City Hall Health Department)	Request for proposals, final selection of implementation partner and formalization of governance committees	Formalize commitment to the Better Hearts Better Cities initiative from all stakeholders, including shared decision making on important foundational matters	Broader inclusion and graduating commitment from key stakeholders to promote success	Final selection of implementation partner; confirmation of intervention territory and sites; confirmation of committee membership; further commitment from local government on alignment with the vision of the initiative via acceptance of preconditions										X	X	X										X					X	X	X					X		X
		7	Field visit III (B): Workshop with technical leads (Governance)	14 Dec 2017	NF with support from Tellus team	30 (approx. Including Novartis team)	1 Half-day (4 hours)	Senior representatives with coordinating, strategic, technical and medical roles from City Hall (Itaquera district & East District) and the Care Provider (Santa Marcelina)	Kick-off Workshop with technical leads	Conduct an open forum to discuss key pre-defined questions and encourage further inquiry about the initiative and work to address doubts and concerns	Look before you leap & initiating user-focused approach with operational leads	Conduct local discussion to further introduce the initiative and inform strategic action; enable quality exchange between different actors to promote trust/relationships with key operational stakeholders and promote positive engagement with the initiative		X (of initiative)	X	X			X	X		X	X	X	X	X	X		X	X	X												X					X	X
		8	Project Kickoff	23 Feb 2018	Tellus team	23	Workshop preparation: 10 days Workshop: 1 day	- East Zone Coordination - Itaquera Supervisors - Social Organization partners (APS Santa Marcelina) - Government representatives from Itaquera territory - NF - CDC	Project Kick-off - BHBC initiative with Tellus	Build relationships amongst core collective of stakeholders, work to alignment and confirm next steps	Building consensus through discussion leads to trust and understanding and setting out roles and responsibilities promotes ownership	Validation of schedule and process from all partners based on transparency and shared decision making; strengthening of relationships; ownership			X	X		X	X	X	X	X	X	X	X	X	X			X	X			X	X													X	X
	DIAGNOSIS	9	Desk Research	Feb 2018	Tellus team	8 team researchers	1 month	Hypertensive people (secondary data); Other cities involved in the Better Hearts Better Cities initiative; Context of São Paulo and Itaquera territory	Background research on disease, BHBC initiative and local intervention context	Familiarization with disease, content and context	Evidence-based approach for health systems strengthening	Comprehensive learning about target group and health systems; Identification of, and alignment of initiative with, priority needs (local user and health system)													X
		10	CSD Matrix development	Feb 2018	Tellus team	8 full team members; 3 of these were designers	1 month	Design team (visual summary/thinking tool); Other initiative stakeholders (educational tool)	Consolidation of research findings into visual summary	Visual summary of evidence to guide next steps	Deepen understanding and transform data to promote visibility of meaning and shift mindsets	Creation of a visual summary of evidence to act as a foundation for learning, critical thinking and research action (e.g., topic enquiry and design of data collection tools)													X																								X
		11	Meetings with East Zone Coordination	27 Feb 2018	Tellus team	8 full team members; team divided up to cover multiple meetings	20 (approximately)	East zone coordinator; Itaquera district; Santa Marcelina Social Organisation	Stakeholder validation of research tools & schedule	Relationship building, shared decision making & needs alignment	Open exchange and decision-making leads to shared understanding of purpose and recognition of, and commitment to, respective responsibilities	Confirmation from key stakeholders of their agreement with the next stage of the proposed works, focal areas and timeline; Continued strengthening of stakeholder and team relationships										X	X	X	X	X	X		X	X																		X	X
		12	Interviews & co-creation sessions in Primary Care Clinics	26 Feb - 26 Mar 2018	Tellus team	Design interviewers: 3 Interviewees: 80	1 month of field interviews 80 interviews (patients, supervisors, health professionals and support staff) 10 co-creation sessions with patients and management council	Territory supervisors and healthcare workers (CHA, nurses, pharmacists, technicians, physicians, UBS managers) and administrative staff Itaquera community (patients visiting clinics) Health unit management councils	Primary data collection - Interviews & co-creation sessions	Build knowledge, frame & reframe to achieve target focus	Continuous, whole system learning leads to better innovation	Deep understanding of the context of engagement (i.e., hypertensive care roles, structures and behaviors) and fundamental needs of users (professional and patient) allows for further validation of hypotheses and improved clarity on scope of design work; Face-to-face research, and inclusion of additional layers of stakeholders, helps to build connection across the health system		X (of initiative)	X	X			X	X		X	X	X	X	X	X		X														X					X (across system / network extension)	X
		13	Systematization, initiative status update & live event	Mar 2018	Tellus team	Sistematisation: 3 design team members Status update meeting attendees: 6 (excl. Tellus)	Systematization process: 10 days Status updates: Five meetings (individual meetings with partners)	NF, City Hall, American Heart Association	Frame and reframe findings to establish a new innovation framework, stakeholder involvement & seizing real-time opportunities (i.e., event at World Hypertension Day)	Converge, review and distill knowledge	Formalising learning into a physical visual form helps to track thinking and clearly lay out the guiding vision and path ahead	Confirmation of the most important findings and subsequent definition of next steps (e g , main target subjects) based on comprehensive and critical review of the evidence; Regular face-to-face meetings, where each stakeholder group is given focus and time to consider and contribute to the assessment helps to build working relationships as well as learning		X (of initiative)	X	X		X	X	X		X	X	X	X	X	X		X	X	X								X		X		X	X	X	X		X	X
	EXPLORATION	14	Observational research: A day in the life of Community Health Agents (CHA)	Mar 2018	Tellus team	2 designers 10 CHAs were shadowed	100 visits were shadowed	- CHAs (from two of the pilot sites) - HTN patients (from CHA perspective only; not directly interviewed)	Obervational research - health professionals (primary) and patients (secondary)	Build empathy with key stakeholders	Greater empathy supports better user understanding and relationships	To further extend user-focused research and insights generation (e g , challenges, potential improvement opportunities); To use direct engagement with stakeholders to build empathy and promote trust			X (of implementer/initiative)							X	X	X	X	X			X																			X	X
		15	Field research and open interviews with citizens	Mar - Apr 2018	Tellus team	2 designers Sites: 6 pilot health units People: 20 health unit staff; 10 community citizens	6 days in total - one day was allocated to each of the pilot health units	- Itaquera Community (in public spaces) - HTN persons (attending health units) - Pilot health units & staff	Field research - system structure and dynamics	Build a dynamic picture of the structural environment influencing the aetiology of hypertension	Building a broader picture of the healthcare environment through diverse perspectives enables more critical thinking about design goals	To augment understanding of the relationship between establishments found within the Itaquera territory and community behavior with them in terms of links with hypertension			X (of implementer/initiative)							X	X	X	X	X				X																		X
		16	Observational participation in activity groups held at Primary Health Clinics	Apr 2018	Tellus team	2 designers 1 activity group	One activity group observed for a total of 10 hours	Hypertensive patients attending activity; Primary care clinic workers (health technicians, CHA, managers)	Observational research - Hypertensive services in primary care	Understanding current patient services & engagement	Building trust and empathy with target groups can improve innovation design	To improve understanding of patient services and their health behaviors; To build relationships with pilot sites and patient communities			X (of implementer/initiative)							X	X	X	X	X																						X
		17	Co-creative meetings with the managing councils of each clinic	2018-04-01	Tellus team	Tellus - 3 people Others - around 10 people each meeting	6 meetings with co-creation session in each; 1 hour per meeting	Managing councils (composed of healthcare professionals, health system managers and community representatives/clinic users from each UBS)	Co-creation sessions	Check learnings about system and processes; deeper examination of their needs and ideas; promote interest for sustainability	Building trust and empathy with target groups can improve innovation design	To improve understanding of system processes and continue to develop and enhance relationships		X (of initiative)	X	X			X	X		X	X	X	X	X	X		X														X					X	X
		18	Establishing baselines: Questionnaires & desk research	Apr 2018	Tellus team	2 designers Sites: 6 pilot primary care clinics People: 6 clinic managers and 6 Primary health care professionals	6 days; 8 hours a day	Primary care health professionals Clinic managers HTN patients (Indirectly; not interviewed; their health burden is target topic)	Collection of hard and comparative data at different levels of the health system	Establish baseline for evaluation; extend evidence-base to direct action; and, build relationships	Baseline measures are necessary for future evaluations and expanded evidence capture keeps knowledge up-to-date and builds a more coherent picture, which leads to better innovation	To establish a clear set of indicators / metrics (quantitative) for subsequent evaluation work; To characterize (qualitatively and quantitatively) the health system (local and national) as regards the care and treatment of hypertension; To continue to strengthen relationships at the local level (pilot sites)			X							X	X		X	X				X												X	X	X				X
		19	Evidence review, co-creative sessions and update - Patient adherence & health information	2018-04-01	Tellus team	2 designers 6 pharmacists 30 patients	Desk research (10 Days) 6 interviews (pharmacists) 6 co-creation sessions (five patients in each session)	Hypertensive patients (global population via secondary data) Local population and whole health information system (Secretary; Coordination; Supervisors; UBS; Patient)	Global review of evidence on patient adherence augmented by current local experiences (pharmacists and patients) and assessment of the local health information system to appreciate needs, capacity and solution ideas	Identify system levers to support patient adherence	Systems thinking, applying theory and adhering to design principles are integral to the design approach	To promote evidence-informed (global-local) thinking to support the design of more desirable, feasible and acceptable innovations			X	X			X	X		X	X	X	X	X	X		X	X													X					X	X
		20	Clinical guideline review vs real-world system functioning	2018-04-01	Tellus team	2 designers Meetings: 8 representatives from stakeholder groups Interviews & questionnaires: 18 health system actors	10 meetings incorporating co-creation sessions 18 questionnaires 18 interviews	Representatives from NF, the Medical Society, Itaquera supervision and Santa Marcelina to discuss: Clinical guidelines (management of hypertension) & training curricula Health system actors including hypertensive patients,, doctors, nurses, pharmacists, CHAs and other staff (e.g., auxiliaries)	Assess the reality of clinical guidelines use, professional training and user journeys using mixed methods (document review, meetings incorporating co-creative sessions, questionnaires and interviews)	To develop more practical guidelines based on a thorough understanding of system functioning and system actor perspectives; augment designer-stakeholder relationships	Gathering diverse perpsectives and illustrating experiences as a whole system of interactions can act as an educational tool and critical evidence base to support innovation design as well as enhance end-user empathy and strengthen relationships	To reach an informed position from which to redesign guidelines to promote improved execution of the approach; To show a deep appreciation for user experiences helps to build relationships; To better understand targets' key challenges and needs in order to improve likelihood of design success						X							X (for implementer)	X			X	X																		X
		21	Checkpoints	Mar - Apr 2018	Tellus team	2 designers Attendants: 5 per meeting	2 meetings each month (with one week of preparation for each meeting)	Itaquera supervisor & supervision managers	Recurring face-to-face meetings with Itaquera technical supervisory team to coordinate ongoing logistics throughout 'Diagnosis' and 'Exploration' phases	United project management and team building	Regular contact builds familiaritx and connection & shared desciion making promotes engagement and commitment to responsibilities	To clarify specific doubts about management and accelerate the exploration process	X (of design work)		X							X	X	X	X	X	X (design & tech leads)		X (tech leads)	X	X			X	X								X		X			X
		22	User journey formulation	Apr 2018	Tellus team	Internal design work: (1 designer)	80 hours	Itaquera hypertension ecosystem - People: healthcare workers - doctors, CHAs, pharmacists; patients; and managers	Assemble data into visual summary - User journeys	Visual depictions of user experiences act as evidence summaries (convergence) and workshop tool to guide co-creation phase (divergence)	Visual tools simpolify complexity and serve to break paradigms to allow more creative thinking around solutions to problems	To create journey maps for each target actor to inform design thinking													X	X				X																		X (reinforced for design team & to guide co-creators)	X
		23	Itaquera map	Apr 2018	Tellus team	Internal design work: (1 designer)	40 hours	Itaquera hypertension ecosystem - Structure: demographic profile, location of UBS and coverage area, public and private leisure and consumer facilities (e.g., shops, markets)	Assemble data into visual summary - Territorial map	A visual guide to the structural layout of the health ecosystem helps to identify key targets and change opportunities	As above for 'User journeys'	To understand the behavioral profile of users based on what services (consumer, health and leisure) are available in the territory													X	X				X																		X	X
		24	Personas	Apr 2018	Tellus team	Internal design work: (2 designers)	40 hours	Itaquera community members at risk of, or already living with, hypertension	Evidence-based creation of target 'Personas' for hypertension	User-friendly evidence summary and educational and co-creation tool	Create a platform and boundaries for critical thinking, creating and reflecting	To formulate a clear set of target groups with identified challenges and behaviors to be used as a tool for informed action in workshops													X	X				X													X					X	X
		25	Stakeholder map	Apr 2018	Tellus team	Internal design work: (1 designer)	80 hours	Itaquera hypertension ecosystem (people and environment)	Visualization of spheres of influence across health ecosystem (i.e., people elements of the health system)	User-friendly visual summary and co-creation tool	As above for other visual summaries	To present the whole health ecosystem in terms of influential actors to be used as a tool for informed action in workshops													X	X				X													X					X	X
		26	Characterization of health system and living environment	Apr 2018	Tellus team	Internal design work: (2 designer)	80 hours	Itaquera hypertension ecosystem (infrastructure and services)	Visual profiles of pilot health units for intervention	User-friendly educational and co-creation tool	Recognising setting variations help to set more realistic expectations of potential for change and as above for visual summaries	To create a setting-sensitive tool to be used during co-creation phase to guide and validate innovation ideas and inform resource planning and evaluation													X	X				X																		X	X
		27	Development of design principles to guide design strategy	Apr 2018	Tellus team	Internal design work: (2 designer)	40 hours	Tellus team	Set out design principles related to empathy, engagement and training to build and guide the co-creation strategy	To place empathy and community engagement at the heart of design strategy	Innovation requires a shift in thinking, which can be difficult Having a tangible tool, like a set of principles, helps to promote a sense of psychological security that enables and anchors creative thinking and promote coherency of action	To set out a clear set of design principles to imbue the design strategy and related activities with the qualities deemed necessary to promote the innovation and implementation process			X		X	X		X			X		X				X	X													X		X	X		X	X
		28	Development of guidelines for co-creation workshops	Mar 2018	Tellus team	Internal design work: (3 designers)	40 hours	Future co-creation workshop participants	Build guidelines for co-creation workshops based on design principles	A point of convergence - to bring all learnings into a concrete form to educate, co-create and reference	Guidelines create 'comfortable ground' (Beckman, 2007, p48) from which co-creators can start to shift their mindset and launch more fully into the next divergent design phase	To consolidate all the evidence gathered and prepare it for practical use as reference and educational materials that serve to enable engagement with the process and shift thinking paradigms													X		X		X														X			X
		29	Phase presentation to steering committee & broader group	Apr 2018	Tellus team	8 designers (whole team) NF (n=2) Other stakeholders (n=10)	1 workshop split into two parts (separate meetings)	Part 1: Steering committee of the initiative (health authorities, NF, medical advisor); Part 2: Meeting with the broader group (incl. district authorities, AHA, Tellus, co-funders, etc.)	End-of-phase presentation of all project findings for validation and definition of next steps	To complete validation rituals as necessary for the design process	Validation rituals create connectivity, alignment and confidence	To validate process and target challenges to be taken forward to co-creation workshops		X (of revised focus)	X (of proposed next steps)							X	X	X	X		X				X (enable)										X			X (prep)				X
	CO-CREATION	30	Co-creation workshops with Primary Health Care clinic managers and healthcare workers (multidisciplinary)	May 2018	Tellus team	4 designers 6 clinic managers (allocated to one workshop each) 40 (approx.) healthcare professionals (split across workshops)	6 workshops; approximately 2 hours each	All Primary Health Clinic managers (6 pilot sites) Primary healthcare workers (multidisciplinary - nurses, physicians, CHA, pharmacists and other auxiliary staff)	Guided workshops to deep dive into problems, think about solutions, and prioritize the best	Engaging key users & building solution champions; staying user-centered & continuing active engagement	The three-part structure helps to activate 'creative cognition', which allows participants to see problems with new perspectives and extends the range of solution generation The active engagement - mentally and physically - of participants promotes many desirable outcomes	To build an intimate understanding of purpose amongst stakeholders and allow them to develop a set of innovation skills and generate realistic solutions to agreed problems through shared experiential learning	X (Early)	X (Early)	X	X		X	X	X	X	X	X	X	X	X	X		X	X	X			X	X													X
		31	co-creation workshops with hypertensive patients	May 2018	Tellus team	4 designers ~20 hypertensive patients (in total)	4 workshops; about 2 hours each	Hypertensive patients in primary care clinics (study site units)	Guided workshops to deep dive into problems, think about solutions, and prioritize the best	Staying user-centered	As above for 'Healthcare professionals'	As above for 'Healthcare professionals'		X	X				X	X	X	X	X	X	X	X	X		X	X																		X
		32	Systematization of solutions	May 2018	Tellus Team	3 design team members	40 hours	Solutions generated in co-creation workshops by diverse health system users and managers (focus on hypertension) - Primary health care managers - Primary healthcare workers, including pharmacists - Hypertensive patients	Collate ideas and solutions articulated by diverse end-users in co-creation workshops	Improve structure of solutions for selection ranking	Cluster and detail ideas to then select according to priority needs	To refine the set of ideas based on all the information collected in the co-creation workshops	X	X	X	X	X	X	X	X	X																						X			X
		33	Solution discussion, prioritization and selection leading to the development of prototypes (high fidelity)	Jun 2018	Tellus Team	4 designers 8 representatives from stakeholder groups	5 meetings with funder (NF) and local government over a one month period (June 2018)	For final review and agreement on what will be implemented: - NF (funders) - City Hall (local government)	Solution matrix, final decision making, implementation plan & pilot prototypes	Transparent and comprehensive engagement with key decision makers	Promotes informed and resource-sensitive decision making & responsibility	To select ideas/solutions to move forward with according to established criteria	X	X	X	X	X	X	X	X	X	X	X	X					X	X	X			X	X				X	X	X	X				X		X	X
		34	co-creation workshops with pharmacists	Aug 2018	Tellus team	2 designers 80 pharmacy professionals	4 workshops; approximately 4 hours each	Pharmacists from primary care clinics (inclusive of all São Paulo)	Guided workshops to deep dive into problems, think about solutions, and prioritize the best	Staying user-centered & broadening solution horizon (city-wide)	Relationship capitalisation & responding to direct requests from health system	To engage with a wider group of stakeholders using co-creative techniques to further adapt solutions in development to fit within a broader context. The process is expected to promote working relationships as well as individual and group cognitive and affective shifts in terms of understanding and preparing for innovation.	X	X	X	X	X	X	X	X	X	X	X	X	X	X	X		X	X				X	X								X					X	X
[truncated: 9 more columns]
