# Supplementary material for: Deconstructing design thinking as a tool for the implementation of a population health initiative
Source: Health Res Policy Syst. 2022 Aug 19;20:91. doi: 10.1186/s12961-022-00892-5 (PMC9389775; doi:10.1186/s12961-022-00892-5)
Supplement: Supplementary file 3 — Additional file 3: Table 3. Action-to-strategy coding of the design thinking process to deliver the Better Hearts Better Cities initiative in São Paulo, Brazil (2016–2018). [file 12961_2022_892_MOESM3_ESM.xlsx]

## Sheet: Sheet1
Supplementary file 3. Action-to-Strategy coding of the DT process to deliver the Better Hearts Better Cities initiative in São Paulo, Brazil (2016 - 2018)
		ERIC STRATEGIES & CLUSTERS (GREY)		Use evaluative and iterative strategies	Assess for readiness and identify barriers and facilitators	Audit and provide feedback	Purposefully reexamine the implementation	Develop and implement tools for quality monitoring	Develop and organize quality monitoring systems	Develop a formal implementation blueprint	Conduct local need assessment	Stage implementation scale up	Obtain and use patients/consumers and family feedback	Conduct cyclical small tests of change	Provide interactive assistance	Facilitation	Provide local technical assistance	Provide clinical supervision	Centralize technical assistance	Adapt and tailor to context	Tailor strategies	Promote adaptability	Use data experts	Use data warehousing techniques	Develop stakeholder interrelationships	Identify and prepare champions	Organize clinician implementation team meetings	Recruit, designate, and train for leadership	Inform local opinion leaders	Build a coalition	Obtain formal commitments	Conduct local consensus discussions	Capture and share local knowledge	Use advisory boards and workgroups	Use an implementation advisor	Model and simulate change	Visit other sites	Involve executive boards	Develop an implementation glossary	Develop academic partnerships	Promote network weaving	Train and educate stakeholders	Conduct ongoing training	Provide ongoing consultation	Develop educational materials	Make training dynamic	Distribute educational materials	Use train-the-trainer strategies	Conduct educational meetings
					Assess various aspects of an organization to determine its degree of readiness to implement, barriers that may impede implementation, and strengths that can be used in the implementation effort	Collect and summarize clinical performance data over a specified time period and give it to clinicians and administrators to monitor, evaluate, and modify provider behavior	Monitor progress and adjust clinical practices and implementation strategies to continuously improve the quality of care	Develop, test, and introduce into quality-monitoring systems the right input—the appropriate language, protocols, algorithms, standards, and measures (of processes, patient/consumer outcomes, and implementation outcomes) that are often specific to the innovation being implemented	Develop and organize systems and procedures that monitor clinical processes and/or outcomes for the purpose of quality assurance and improvement	Develop a formal implementation blueprint that includes all goals and strategies. The blueprint should include the following: 1) aim/purpose of the implementation; 2) scope of the change (e.g., what organizational units are affected); 3) timeframe and milestones; and 4) appropriate performance/progress measures. Use and update this plan to guide the implementation effort over time	Collect and analyze data related to the need for the innovation	Phase implementation efforts by starting with small pilots or demonstration projects and gradually move to a system wide rollout	Develop strategies to increase patient/consumer and family feedback on the implementation effort	Implement changes in a cyclical fashion using small tests of change before taking changes system-wide. Tests of change benefit from systematic measurement, and results of the tests of change are studied for insights on how to do better. This process continues serially over time, and refinement is added with each cycle		A process of interactive problem solving and support that occurs in a context of a recognized need for improvement and a supportive interpersonal relationship	Develop and use a system to deliver technical assistance focused on implementation issues using local personnel	Provide clinicians with ongoing supervision focusing on the innovation. Provide training for clinical supervisors who will supervise clinicians who provide the innovation	Develop and use a centralized system to deliver technical assistance focused on implementation issues		Tailor the implementation strategies to address barriers and leverage facilitators that were identified through earlier data collection	Identify the ways a clinical innovation can be tailored to meet local needs and clarify which elements of the innovation must be maintained to preserve fidelity	Involve, hire, and/or consult experts to inform management on the use of data generated by implementation efforts	Integrate clinical records across facilities and organizations to facilitate implementation across systems		Identify and prepare individuals who dedicate themselves to supporting, marketing, and driving through an implementation, overcoming indifference or resistance that the intervention may provoke in an organization	Develop and support teams of clinicians who are implementing the innovation and give them protected time to reflect on the implementation effort, share lessons learned, and support one another’s learning	Recruit, designate, and train leaders for the change effort	Inform providers identified by colleagues as opinion leaders or “educationally influential” about the clinical innovation in the hopes that they will influence colleagues to adopt it	Recruit and cultivate relationships with partners in the implementation effort	Obtain written commitments from key partners that state what they will do to implement the innovation	Include local providers and other stakeholders in discussions that address whether the chosen problem is important and whether the clinical innovation to address it is appropriate	Capture local knowledge from implementation sites on how implementers and clinicians made something work in their setting and then share it with other sites	Create and engage a formal group of multiple kinds of stakeholders to provide input and advice on implementation efforts and to elicit recommendations for improvements	Seek guidance from experts in implementation	Model or simulate the change that will be implemented prior to implementation	Visit sites where a similar implementation effort has been considered successful	Involve existing governing structures (e.g., boards of directors, medical staff boards of governance) in the implementation effort, including the review of data on implementation processes	Develop and distribute a list of terms describing the innovation, implementation, and stakeholders in the organizational change	Partner with a university or academic unit for the purposes of shared training and bringing research skills to an implementation project	Identify and build on existing high-quality working relationships and networks within and outside the organization, organizational units, teams, etc. to promote information sharing, collaborative problem-solving, and a shared vision/goal related to implementing the innovation		Plan for and conduct training in the clinical innovation in an ongoing way	Provide ongoing consultation with one or more experts in the strategies used to support implementing the innovation	Develop and format manuals, toolkits, and other supporting materials in ways that make it easier for stakeholders to learn about the innovation and for clinicians to learn how to deliver the clinical innovation	Vary the information delivery methods to cater to different learning styles and work contexts, and shape the training in the innovation to be interactive	Distribute educational materials (including guidelines, manuals, and toolkits) in person, by mail, and/or electronically	Train designated clinicians or organizations to train others in the clinical innovation	Hold meetings targeted toward different stakeholder groups (e.g., providers, administrators, other organizational stakeholders, and community, patient/consumer, and family stakeholders) to teach them about the clinical innovation
	PHASE	ACTIVITY
APRIL 2017 - FEB 2018	GROUNDWORK	Targeting Brazilian Cities	1								X					X					X	X				X		X	X	X	X	X						X			X								X
		First touch points	2		X					X (conditions but co-developed)	X					X					X	X				X			X	X	X	X						X			X				x (pitch pack)		x (pitch pack)		X
		Field visit I: Launch visit & Feasibility Analysis	3		X						X					X	X (Vital Strategies)					X	X (Vital Strategies)			X	X (not just clinicians as multidisciplinary)			X		X		X				X		X	X
		Ongoing meetings and workshops with key stakeholders	4		X						X					X					X	X				X			X	X		X	X (later in project this was needed)					X?			X			X					X
		Field visit II: Stakeholder consolidation & alignment	5		X						X					X					X	X				X	X	X		X		X		X						X (explore)	X
		Field visit III (A): Tender process & preparatory meetings	6																				X (MoveSocial / CDC)			X		X		X (def)	X (def)			X	X (Tellus selected at this point)			X (committees)	X (signed off)	X (confirmed)	X								X (prep meetings)
		Field visit III (B): Workshop with technical leads (Governance)	7		X					X (conditions but co-developed)	X					X	X (Tellus support)					X				X (opportunity to)	X (early version)	X	X (through adaptability/round tables)	X		X		X	X (Tellus involved)			X			X			X (collab workshop)		X (round tables)	X (presentation and round tables)		X
		Project Kickoff	8							X	X					X	X									X	X		X	X	X			X	X	X		X	X		X				X				X
FEB - MAR 2018	DIAGNOSIS	Desk Research	9		X						X											X											X	X			X	X			X								X
		CSD Matrix development	10		X					X	X						X					X																	X		X				X
		Meetings with East Zone Coordination	11							X						X					X		X			X	X		X	X	X	X		X					X		X								X
		Interviews & co-creation sessions in Primary Care Clinics	12		X						X		X			X					X	X										X	X	X		X					X								X
		Sistematization, initiative status update & live event	13		X					X	X	X (live event)				X						X								X
MAR - APR 2018	EXPLORATION	Observational research: A day in the life of Community Health Agents (CHA)	14		X						X					X						X								X		X	X	X							X								X
		Field research and open interviews with citizens	15		X						X		X			X						X								X		X		X							X								X
		Observational participation in activity groups held at Primary Health Clinics	16		X						X		X									X								X		X	X								X
		Co-creative meetings with the managing councils of each clinic	17		X						X		X	X (development)		X						X				X	X		X	X		X	X	X							X					X			X
		Establishing baselines: Questionnaires & desk research	18			X		X	X	X
		Evidence review, co-creative sessions and update - Patient adherence & health information	19		X	X		X			X		X								X									X		X	X
		Clinical guideline review vs real system functioning	20		X		X				X		X			X					X	X										X	X								X					X			X
		Checkpoints	21		X						X		X			X						X				X			X	X		X						X			X
		User journey formulation	22		X					X	X											X																	X						X
		Itaquera Maps	23		X					X	X											X																	X						X
		Personas	24		X			X		X	X											X																	X						X
		Stakeholder map	25		X					X	X											X																	X						X
		Characterization of health system and living environment	26		X					X	X											X																							X
		Development of design principles to guide design strategy	27					X		X												X																							X
		Development of guidelines for co-creation workshops	28								X										X	X									X								X						X
		Phase presentation to steering committee & broader group	29							X						X										X			X	X								X			X						X		X
MAY - AUG 2018	CO-CREATION	Cocreation workshops with Primary Heakth Care clinic managers and healthcare workers (multidisciplinary)	30		X						X	X (pre-IMP)		X		X	X				X	X				X	X		X	X		X		X		X					X		X		X	X	X		X
		Cocreation workshops with hypertensive patients	31								X	X (pre-IMP)	X	X		X	X				X	X								X		X		X		X					X				X	X	X		X
		Sistematization of solutions	32		X (solutions)												X				X	X														X			X		X
		Solution discussion, prioritization and selection leading to the development of prototypes (high fidelity)	33							X (version of)						X	X				X	X				X				X (ongoing)	X (budgets and timelines)				X (Tellus)	X (solution matrix)		X			X								X (with City Hall)
		Cocreation workshops with pharmacists	34		X						X	X (pre-IMP)		X		X	X				X	X				X	X		X	X		X		X		X		X			X		X		X	X	X		X
[truncated: 34 more columns]

## Sheet: Sheet2
Targeting Brazilian Cities
First touch points
Field visit I: Launch visit & Feasibility Analysis
Ongoing meetings and workshops with key stakeholders
Field visit II: Stakeholder consolidation & alignment
Field visit III (A): Tender process & preparatory meetings
Field visit III (B): Workshop with technical leads (Governance)
Project Kickoff
